# Supplementary material for: Maternal Experience with Predation Risk Influences Genome-Wide Embryonic Gene Expression in Threespined Sticklebacks (Gasterosteus aculeatus)
Source: PLoS One. 2014 Jun 2;9(6):e98564. doi: 10.1371/journal.pone.0098564 (PMC4041765; doi:10.1371/journal.pone.0098564)
Supplement: Table S1 — The stickleback genes found to be differentially expressed in 3dpf embryos of mothers exposed to a predator compared to embryos of control mothers. Direction: “up” = higher expression in embryos of mothers exposed to a predator compared to embryos of control mothers, “down” = lower expression in embryos of mothers exposed to a predator compared to embryos of control mothers. FDR = false discovery rate (p-value corrected for multiple testing), logCPM = log(adjusted counts per million reads) from edgeR analysis, FPKM = fragments per kilobase of exon per million mapped reads, the count method used in Cufflinks analysis, “shared?” = whether a gene was identified as differentially expressed using both EdgeR and Cuffdiff analyses (yes) or in one analysis but not the other (blank). (XLS) [file pone.0098564.s005.xls]

## Sheet: Sheet1
Ensembl ID	Symbol	direction of regulation in Stressed	FoldChange S compared to C	rawPValue	FDR	logCPM	S FPKM	C FPKM	test_stat	edgeR or cuffdiff	shared?
ENSGACG00000000007		up	1.47674	5e-05	0.00617795		24.0867	16.3108	-1.89719	cuffdiff	yes
ENSGACG00000000007		up	1.52524	0.000554907	0.068152	4.59023				edgeR	yes
ENSGACG00000000114	MYO18B	up	1.47421	0.00128058	0.0918715	1.93656				edgeR
ENSGACG00000000121	LGALS1 (1 of 3)	up	1.4309	0.0006	0.0393941		15.8097	11.0488	-1.63978	cuffdiff
ENSGACG00000000164	TXNDC15	up	1.2237	0.00129112	0.0918715	5.42591				edgeR
ENSGACG00000000198	ATP6AP1	up	1.25775	0.000785308	0.0784893	4.02602				edgeR
ENSGACG00000000272	titin-like	up	1.6592	5e-05	0.00617795		30.6829	18.4926	-2.50494	cuffdiff	yes
ENSGACG00000000272	titin-like	up	1.7672	7.38143e-06	0.00822614	4.81181				edgeR	yes
ENSGACG00000000351	SLC25A1 (1 of 2)	up	1.25868	0.00135055	0.0932708	5.3788				edgeR
ENSGACG00000000445	SCAF1	up	1.27088	0.000653761	0.0732036	5.33153				edgeR
ENSGACG00000000458	LIN7B	up	1.53174	5e-05	0.00617795		32.1508	20.9897	-2.23713	cuffdiff	yes
ENSGACG00000000458	LIN7B	up	1.54457	0.000411714	0.0608922	4.74641				edgeR	yes
ENSGACG00000000473	AKR1A1	up	1.46922	0.000813581	0.0784893	3.09457				edgeR
ENSGACG00000000612	RARG (2 of 2)	down	-1.34808	0.0005	0.0350268		8.46733	11.4146	1.394	cuffdiff
ENSGACG00000000696	MYL6	up	1.25439	0.00109058	0.0872463	5.90847				edgeR
ENSGACG00000000721	AP1S1	down	-1.35108	7.04571e-05	0.0261736	4.56989				edgeR
ENSGACG00000000744	MED11	up	1.22094	0.00106999	0.0868813	4.57337				edgeR
ENSGACG00000001019	TRIM14	down	-3.18101	0.00156994	0.0963	-0.977294				edgeR
ENSGACG00000001113	ENO3	up	1.32448	0.0001	0.0108221		81.0508	61.1946	-1.64548	cuffdiff
ENSGACG00000001147	PSMB6	up	1.33081	0.000805341	0.0784893	8.01373				edgeR	yes
ENSGACG00000001147	PSMB6	up	1.3442	0.00015	0.0146199		592.297	440.632	-1.4673	cuffdiff	yes
ENSGACG00000001182	URGCP	up	4.16966	5e-05	0.00617795		1.05788	0.253709	-2.19173	cuffdiff
ENSGACG00000001187	ANXA3 (1 of 2)	up	1.40164	0.0013238	0.092868	4.52228				edgeR	yes
ENSGACG00000001187	ANXA3 (1 of 2)	up	1.50733	5e-05	0.00617795		24.2287	16.074	-1.77691	cuffdiff	yes
ENSGACG00000001232	PTPLB	up	1.35905	5e-05	0.00617795		149.877	110.28	-2.1001	cuffdiff	yes
ENSGACG00000001232	PTPLB	up	1.38846	9.51958e-07	0.00332043	5.81774				edgeR	yes
ENSGACG00000001260	c3	up	1.38985	5e-05	0.00617795		15.4193	11.0942	-1.5213	cuffdiff
ENSGACG00000001264	C3 (1 of 2)	down	-1.90092	5e-05	0.00617795		9.60798	18.264	2.70904	cuffdiff
ENSGACG00000001267	C3 (2 of 2)	down	-1.77214	5e-05	0.00617795		5.44485	9.64906	2.02855	cuffdiff
ENSGACG00000001268	HIST1H1A	down	-1.48481	0.00065	0.0414626		11.5739	17.185	1.88809	cuffdiff
ENSGACG00000001275	cish	up	1.34197	0.00100601	0.0841788	3.503				edgeR
ENSGACG00000001309	FAM35A	up	1.3791	0.000170458	0.0386076	3.1397				edgeR
ENSGACG00000001310	AGR2	up	1.39942	0.0001	0.0108221		463.779	331.407	-2.59244	cuffdiff
ENSGACG00000001311	TRIM14	down	-4.25936	0.000855727	0.0787332	0.00420226				edgeR	yes
ENSGACG00000001311	TRIM14	down	-3.9444	0.0002	0.0179337		0.984955	3.88506	2.52405	cuffdiff	yes
ENSGACG00000001421	EEF1D (3 of 3)	up	1.70409	0.00015	0.0146199		10.89	6.3905	-2.01782	cuffdiff
ENSGACG00000001460		up	1.28847	0.0006	0.0393941		227.85	176.837	-1.25536	cuffdiff	yes
ENSGACG00000001460		up	1.32545	0.00118089	0.0909142	6.50357				edgeR	yes
ENSGACG00000001593	TKT (2 of 2)	up	1.35591	0.00035	0.0273244		16.7414	12.3469	-1.22584	cuffdiff
ENSGACG00000001640	CYP2J2 (5 of 6)	up	1.36985	0.0008	0.0479145		9.15831	6.68561	-1.33402	cuffdiff
ENSGACG00000001713		up	1.48422	5e-05	0.00617795		21.3814	14.4058	-1.93083	cuffdiff
ENSGACG00000001742	c3	up	1.68987	5e-05	0.00617795		13.1818	7.80045	-1.6297	cuffdiff
ENSGACG00000001784	NLRX1	down	-2.88322	0.000331474	0.0545369	-0.486628				edgeR
ENSGACG00000001810		up	1.44879	0.00094586	0.0816623	4.2961				edgeR	yes
ENSGACG00000001810		up	1.45272	5e-05	0.00617795		43.1923	29.7321	-2.11686	cuffdiff	yes
ENSGACG00000001933	COX5B	up	1.37884	5e-05	0.00617795		101.849	73.8654	-2.23598	cuffdiff	yes
ENSGACG00000001933	COX5B	up	1.44992	0.000165622	0.0385127	5.51212				edgeR	yes
ENSGACG00000001965		down	-2.77168	0.00148136	0.0943088	-0.73924				edgeR
ENSGACG00000001981	ERF	down	-1.31554	0.000470032	0.063418	3.56301				edgeR
ENSGACG00000002043	MTL5	up	2.78603	0.00154429	0.0951983	0.804009				edgeR
ENSGACG00000002066		down	-3.73072	0.0001	0.0108221		0.238175	0.888565	1.78898	cuffdiff
ENSGACG00000002305	LDHD	up	1.29116	9.67748e-05	0.0301384	4.43216				edgeR
ENSGACG00000002366		up	1.46181	2.77821e-05	0.0156297	2.62712				edgeR	yes
ENSGACG00000002366		up	1.59957	0.00045	0.0328437		7.29988	4.56364	-1.80065	cuffdiff	yes
ENSGACG00000002374	BCMO1	up	1.39043	0.00045	0.0328437		7.67216	5.51783	-1.2085	cuffdiff
ENSGACG00000002385	ZC2HC1A	down	-1.21942	0.00167345	0.0992689	4.41428				edgeR
ENSGACG00000002389	SRSF4	down	-1.25072	0.000180933	0.040006	8.43721				edgeR
ENSGACG00000002393	TFPI	up	1.38916	0.00045	0.0328437		9.86668	7.10261	-1.16804	cuffdiff
ENSGACG00000002410	CETP	up	1.6239	5e-05	0.00617795		17.5194	10.7885	-2.30638	cuffdiff
ENSGACG00000002420	NDUFB8	up	1.35732	0.000105344	0.0316757	6.7129				edgeR	yes
ENSGACG00000002420	NDUFB8	up	1.37555	5e-05	0.00617795		291.887	212.196	-2.27419	cuffdiff	yes
ENSGACG00000002441	BFSP2	up	1.91773	0.00045	0.0328437		3.32133	1.73191	-1.6152	cuffdiff
ENSGACG00000002489	GALM	up	1.27289	0.000787829	0.0784893	6.24879				edgeR	yes
ENSGACG00000002489	GALM	up	1.28535	0.00055	0.0376882		80.9287	62.9623	-1.21754	cuffdiff	yes
ENSGACG00000002519	GPT (1 of 2)	up	1.36108	0.000455009	0.063418	4.80945				edgeR	yes
ENSGACG00000002519	GPT (1 of 2)	up	1.36488	5e-05	0.00617795		19.2477	14.1022	-1.58948	cuffdiff	yes
ENSGACG00000002576	PRPF6	down	-1.24332	0.000839423	0.0787332	6.50751				edgeR
ENSGACG00000002640	DOCK1	down	-1.221	0.000606848	0.0719961	6.59764				edgeR
ENSGACG00000002729		down	-9.55627	0.000519985	0.066178	-1.14753				edgeR
ENSGACG00000002746	H2AFJ	up	2.07198	0.00148275	0.0943088	1.54824				edgeR
ENSGACG00000002753	KRT7	up	1.33197	0.0005	0.0350268		18.4169	13.8268	-1.50425	cuffdiff
ENSGACG00000002859	HIST1H1A	down	-1.36109	0.0008	0.0479145		16.8293	22.9062	1.59655	cuffdiff
ENSGACG00000002898	CSNK2B	down	-1.23739	0.000913064	0.0800193	6.12293				edgeR
ENSGACG00000002907	sult1st3	up	1.45835	0.000940014	0.0815614	5.857				edgeR	yes
ENSGACG00000002907	sult1st3	up	1.50979	5e-05	0.00617795		51.2029	33.914	-1.82441	cuffdiff	yes
ENSGACG00000003030	cbln9	up	1.52661	5e-05	0.00617795		550.069	360.32	-1.94965	cuffdiff
ENSGACG00000003150	POU2F1	down	-1.39062	0.0001	0.0108221		7.6081	10.58	1.41128	cuffdiff
ENSGACG00000003198	KLHDC4	down	-1.30829	0.0001	0.0108221		22.144	28.9708	1.36909	cuffdiff	yes
ENSGACG00000003198	KLHDC4	down	-1.28014	0.00107107	0.0868813	5.61096				edgeR	yes
ENSGACG00000003242	LCAT,PLA2G15	up	1.32284	0.0002	0.0179337		101.553	76.7688	-1.40184	cuffdiff
ENSGACG00000003284	UBE2U	up	1.41638	5e-05	0.00617795		337.411	238.22	-1.74526	cuffdiff
ENSGACG00000003290	UBE2C	up	1.3871	0.000124866	0.0329622	7.04416				edgeR
ENSGACG00000003407		up	2.96163	0.0005	0.0350268		2.61636	0.883417	-1.9746	cuffdiff
ENSGACG00000003449		down	-1.51416	0.000615944	0.0725815	1.68927				edgeR
ENSGACG00000003458		down	-2.65073	0.000110426	0.032093	1.62928				edgeR	yes
ENSGACG00000003458		down	-2.3117	5e-05	0.00617795		4.53576	10.4853	2.85235	cuffdiff	yes
ENSGACG00000003460		down	-8.28093	2.11759e-07	0.00123102	1.13991				edgeR	yes
ENSGACG00000003460		down	-6.27432	5e-05	0.00617795		0.744541	4.67149	3.55948	cuffdiff	yes
ENSGACG00000003467	APO14KDA	up	1.37868	0.000303478	0.051385	11.8225				edgeR
ENSGACG00000003505	NFASC (2 of 2)	up	1.44182	0.0005	0.0350268		2.91193	2.01962	-1.24892	cuffdiff
ENSGACG00000003533	JARID2	down	-1.24999	0.000645691	0.0731224	6.31821				edgeR
ENSGACG00000003617	MEGF9	up	1.42865	0.00149833	0.0943088	2.0315				edgeR
ENSGACG00000003619	CD200 (2 of 2)	up	2.17979	0.00035	0.0273244		3.76585	1.72762	-1.83719	cuffdiff
ENSGACG00000003630	RHOC	down	-1.21506	0.000669177	0.073399	6.03151				edgeR
ENSGACG00000003667	GJA8	down	-1.51784	5e-05	0.00617795		5.21962	7.92253	1.63345	cuffdiff	yes
ENSGACG00000003667	GJA8	down	-1.50629	0.00163938	0.098545	2.88497				edgeR	yes
ENSGACG00000003879	C11orf73	up	1.42106	0.000816005	0.0784893	5.09387				edgeR	yes
ENSGACG00000003879	C11orf73	up	1.43084	5e-05	0.00617795		74.3832	51.9857	-2.64935	cuffdiff	yes
ENSGACG00000003908	ALDH9A1 (1 of 2)	up	1.41035	0.000207974	0.0424276	5.87603				edgeR	yes
ENSGACG00000003908	ALDH9A1 (1 of 2)	up	1.42691	5e-05	0.00617795		41.4192	29.0272	-1.7033	cuffdiff	yes
ENSGACG00000003920	NOM1	down	-1.21175	0.000922909	0.0804777	5.89273				edgeR
ENSGACG00000003971	FCGBP	up	3.06097	5e-05	0.00617795		0.956918	0.312619	-2.27898	cuffdiff
ENSGACG00000004042	C12ORF23	down	-1.23064	0.00121474	0.0909142	4.48348				edgeR
ENSGACG00000004049	TUBA1B	up	2.2511	5e-05	0.00617795		14.8465	6.59523	-2.81949	cuffdiff
ENSGACG00000004200	tnnt2d	up	1.51247	0.0001	0.0108221		13.5041	8.92848	-1.74669	cuffdiff
ENSGACG00000004261	FASTKD3	up	1.35416	0.000476024	0.063418	3.06685				edgeR
ENSGACG00000004263	SERPIND1	up	1.42292	7.48516e-05	0.0262251	5.29803				edgeR	yes
ENSGACG00000004263	SERPIND1	up	1.4346	0.0001	0.0108221		33.4274	23.3008	-1.37793	cuffdiff	yes
ENSGACG00000004277	PNP	up	1.37066	0.00099198	0.0841788	3.85477				edgeR	yes
ENSGACG00000004277	PNP	up	1.37171	0.00065	0.0414626		15.7006	11.446	-1.23747	cuffdiff	yes
ENSGACG00000004286	COX4I2	up	1.64906	0.00144719	0.0943088	6.66629				edgeR	yes
ENSGACG00000004286	COX4I2	up	1.64977	5e-05	0.00617795		213.623	129.486	-2.30366	cuffdiff	yes
ENSGACG00000004322	HES5 (6 of 9)	up	1.7388	5e-05	0.00617795		34.7335	19.9755	-3.3413	cuffdiff
ENSGACG00000004343	ARF1	down	-1.19098	0.000798779	0.0784893	7.84151				edgeR
ENSGACG00000004346	BARHL2	up	1.45981	0.00025	0.0209786		11.4454	7.84031	-1.64051	cuffdiff
ENSGACG00000004371	CINP	down	-1.28079	0.0007593	0.0783961	4.31784				edgeR
ENSGACG00000004444	AGPS	down	-1.21637	0.0015913	0.0966981	4.88533				edgeR
ENSGACG00000004506	s100u	down	-1.23794	0.00129809	0.0918715	6.41716				edgeR
ENSGACG00000004512	CKS1B	down	-1.37716	5e-05	0.00617795		405.747	558.78	6.96448	cuffdiff	yes
ENSGACG00000004512	CKS1B	down	-1.32507	3.42505e-06	0.00597329	5.65553				edgeR	yes
ENSGACG00000004527	Gna13	down	-1.26089	0.0011472	0.0900936	4.02917				edgeR
ENSGACG00000004528	HAL	up	1.33358	0.0006	0.0393941		14.3994	10.7976	-1.23425	cuffdiff
ENSGACG00000004536		up	1.48014	5e-05	0.00617795		25.416	17.1714	-2.11057	cuffdiff
ENSGACG00000004561		down	-1.25161	0.000412	0.0608922	4.45019				edgeR
ENSGACG00000004616	CHN1	up	1.32082	0.00025	0.0209786		16.9064	12.7999	-1.29624	cuffdiff
ENSGACG00000004617	PDAP1	down	-1.23765	0.000266003	0.0488326	7.44664				edgeR
ENSGACG00000004618	alox12b	up	1.98504	5e-05	0.00617795		2.48908	1.25392	-1.80598	cuffdiff
ENSGACG00000004745		up	1.32469	0.0002	0.0179337		251.14	189.585	-2.0368	cuffdiff
ENSGACG00000004749	CIR1	down	-1.33348	0.00035	0.0273244		27.6625	36.8875	1.18256	cuffdiff	yes
ENSGACG00000004749	CIR1	down	-1.27931	2.40681e-05	0.0139916	4.7309				edgeR	yes
ENSGACG00000004751	CDV3	down	-1.2252	0.00139065	0.0939626	6.33085				edgeR
ENSGACG00000004762		up	1.543	5e-05	0.00617795		34.9066	22.6225	-2.14482	cuffdiff
ENSGACG00000004785	DPYS	up	1.41204	0.0005	0.0350268		8.77514	6.21452	-1.31876	cuffdiff
ENSGACG00000004800	TSEN34	up	1.33729	0.00130116	0.0918715	4.23234				edgeR	yes
ENSGACG00000004800	TSEN34	up	1.3727	0.00025	0.0209786		23.4538	17.0858	-1.66239	cuffdiff	yes
ENSGACG00000004819	RAP1GAP (2 of 2)	down	-1.67176	0.00138333	0.0939626	0.749756				edgeR
ENSGACG00000004863	TMX3 (1 of 2)	down	-1.25639	0.00123177	0.0909418	4.68091				edgeR
ENSGACG00000004984	MRPL14	up	1.30287	0.0004	0.0300325		124.629	95.6571	-1.80905	cuffdiff	yes
ENSGACG00000004984	MRPL14	up	1.31286	3.39299e-05	0.0184918	5.6093				edgeR	yes
ENSGACG00000005065	NFKBIA (2 of 2)	up	1.27816	0.00135307	0.0932708	3.79549				edgeR
ENSGACG00000005108	PSAPL1	up	1.29665	0.00121179	0.0909142	9.59436				edgeR
ENSGACG00000005131	B4GALNT2	down	-2.04614	0.00055	0.0376882		0.829777	1.69784	1.45594	cuffdiff
ENSGACG00000005134		up	1.48063	0.000531245	0.066178	2.9644				edgeR
ENSGACG00000005170	EZR (2 of 2)	up	1.30494	0.0002	0.0179337		35.5405	27.2355	-1.25635	cuffdiff
ENSGACG00000005185	AZIN1 (2 of 2)	down	-1.21137	0.00108294	0.0870348	6.04619				edgeR
ENSGACG00000005228	A2M	up	1.46188	5e-05	0.00617795		9.12066	6.239	-1.41307	cuffdiff
ENSGACG00000005313	hspb9	up	1.3193	0.0002	0.0179337		174.323	132.133	-1.7328	cuffdiff	yes
ENSGACG00000005313	hspb9	up	1.32219	0.000150192	0.0368923	6.81696				edgeR	yes
ENSGACG00000005318	IGF2BP1	down	-1.35993	5e-05	0.00617795		31.6446	43.0344	1.7242	cuffdiff	yes
ENSGACG00000005318	IGF2BP1	down	-1.35463	7.69042e-05	0.0262982	6.04778				edgeR	yes
ENSGACG00000005366	TAPBP	up	2.0981	0.000471469	0.063418	0.771837				edgeR
ENSGACG00000005598	RBP2	up	1.40348	5e-05	0.00617795		388.485	276.802	-3.10545	cuffdiff
ENSGACG00000005610	meis2b	up	1.51632	0.00015	0.0146199		11.2311	7.40683	-1.71363	cuffdiff
ENSGACG00000005637	CBX1 (2 of 2)	down	-1.24647	0.00019447	0.0413604	5.83853				edgeR
ENSGACG00000005693		down	-1.66664	5e-05	0.00617795		9.19555	15.3257	2.0945	cuffdiff
ENSGACG00000005696		down	-2.45466	5e-05	0.00617795		3.714	9.11662	2.74645	cuffdiff
ENSGACG00000005784	AOC2	down	-1.33901	0.00035	0.0273244		39.8571	53.3692	1.15313	cuffdiff	yes
ENSGACG00000005784	AOC2	down	-1.30389	1.85587e-05	0.0134306	7.05646				edgeR	yes
ENSGACG00000005793	OTX2	up	1.56049	5e-05	0.00617795		17.1327	10.9791	-2.02143	cuffdiff
ENSGACG00000005858	PLG	up	1.6258	5e-05	0.00617795		5.26952	3.24118	-1.71796	cuffdiff
ENSGACG00000005890	ENDOD1	down	-110.223	1.78922e-06	0.00451785	0.490892				edgeR
ENSGACG00000005914	FMNL2 (1 of 2)	down	-1.28519	0.00136802	0.0938552	4.63766				edgeR
ENSGACG00000005931	SUMO2	down	-1.19089	0.00121984	0.0909142	6.42788				edgeR
ENSGACG00000006012		down	-1.62071	0.0008	0.0479145		4.02788	6.52803	1.5421	cuffdiff	yes
ENSGACG00000006012		down	-1.60429	0.00139743	0.0939626	2.21867				edgeR	yes
ENSGACG00000006015		up	1.67896	0.0002	0.0179337		23.9781	14.2816	-1.22027	cuffdiff
ENSGACG00000006029	BHMT	up	1.36308	0.000879352	0.0795954	11.1188				edgeR
ENSGACG00000006094	PDXP	up	1.2403	0.00113967	0.0899361	4.28419				edgeR
ENSGACG00000006117	EIF2S2	down	-1.32172	7.16076e-05	0.0261736	8.09021				edgeR	yes
ENSGACG00000006117	EIF2S2	down	-1.31661	0.0002	0.0179337		310.624	408.972	1.57154	cuffdiff	yes
ENSGACG00000006138	KNG1	up	1.34512	0.0001	0.0108221		165.874	123.316	-1.34673	cuffdiff
ENSGACG00000006164		up	1.36091	5e-05	0.00617795		88.7858	65.24	-2.10743	cuffdiff
ENSGACG00000006248		up	1.53212	5e-05	0.00617795		32.9663	21.5169	-2.32822	cuffdiff	yes
ENSGACG00000006248		up	1.58884	0.000393533	0.0591657	4.19737				edgeR	yes
ENSGACG00000006285	CP	up	1.60557	0.00147339	0.0943088	7.08287				edgeR	yes
ENSGACG00000006285	CP	up	1.60695	5e-05	0.00617795		51.2587	31.898	-2.08035	cuffdiff	yes
ENSGACG00000006327	LRRC1	down	-1.27277	0.00149426	0.0943088	3.97731				edgeR
ENSGACG00000006336	crygm2c	up	1.42218	5e-05	0.00617795		247.95	174.345	-2.70932	cuffdiff
ENSGACG00000006413	PLCB2	down	-1.87442	5e-05	0.00617795		1.4951	2.80245	2.12015	cuffdiff
ENSGACG00000006427		up	2.43576	0.00015	0.0146199		20.5553	8.43896	-4.21392	cuffdiff
ENSGACG00000006431	FUT9 (6 of 13)	up	3.36711	0.000272502	0.0489207	0.130095				edgeR	yes
ENSGACG00000006431	FUT9 (6 of 13)	up	4.91874	0.00055	0.0376882		1.38607	0.281795	-2.12684	cuffdiff	yes
ENSGACG00000006611	ATRNL1 (1 of 2)	down	-1.20612	0.000655807	0.0732036	5.52891				edgeR
ENSGACG00000006644	ETNK1	up	1.52779	0.00111599	0.0888715	2.64008				edgeR	yes
ENSGACG00000006644	ETNK1	up	1.56754	0.00025	0.0209786		5.76621	3.67852	-1.55073	cuffdiff	yes
ENSGACG00000006695	ZNHIT6	down	-1.41582	0.0004	0.0300325		12.4122	17.5735	1.64476	cuffdiff	yes
ENSGACG00000006695	ZNHIT6	down	-1.37797	0.000114092	0.032093	3.4901				edgeR	yes
ENSGACG00000006702	VASP	down	-1.2311	0.000515826	0.066178	5.46301				edgeR
ENSGACG00000006806		up	1.60267	5e-05	0.00617795		96.7201	60.3495	-2.38428	cuffdiff
ENSGACG00000006921	CXCL12 (2 of 2)	down	-1.3376	0.000701601	0.0755304	3.76358				edgeR
ENSGACG00000007097	DNMT3A (2 of 2)	down	-1.31543	0.000759668	0.0783961	4.84047				edgeR
ENSGACG00000007277	TFAP2B	up	1.48309	5e-05	0.00617795		10.7168	7.22597	-1.55006	cuffdiff
ENSGACG00000007349		up	1.28106	0.00135094	0.0932708	4.90396				edgeR
ENSGACG00000007447	URGCP	up	3.13744	0.0003	0.0246471		3.24229	1.03341	-2.03367	cuffdiff
ENSGACG00000007449	URGCP	up	2.11624	5e-05	0.00617795		2.9354	1.38709	-2.02172	cuffdiff
ENSGACG00000007454	URGCP	up	2.38583	5e-05	0.00617795		0.9637	0.403926	-1.812	cuffdiff
ENSGACG00000007537		up	1.26618	6.58392e-05	0.0258611	6.75313				edgeR
ENSGACG00000007655	GSTM4	up	1.51479	3.82444e-06	0.00606348	7.89621				edgeR	yes
ENSGACG00000007655	GSTM4	up	1.54617	5e-05	0.00617795		550.036	355.741	-2.00942	cuffdiff	yes
ENSGACG00000007657	RBX1	up	1.26631	0.0008	0.0479145		813.522	642.437	-3.08163	cuffdiff	yes
ENSGACG00000007657	RBX1	up	1.29162	0.000517025	0.066178	7.11556				edgeR	yes
ENSGACG00000007667	SRPK1 (1 of 2)	down	-1.22828	0.00101467	0.0841788	6.76206				edgeR
ENSGACG00000007674	GSTM4	down	-1.51405	5e-05	0.00617795		145.827	220.789	2.6588	cuffdiff
ENSGACG00000007711	NPHS1	down	-1.48243	0.00169001	0.0999112	1.87301				edgeR
ENSGACG00000007860	NGRN	up	1.36931	0.0002	0.0179337		29.8027	21.7648	-1.71672	cuffdiff	yes
ENSGACG00000007860	NGRN	up	1.37369	6.43947e-05	0.0258611	4.55867				edgeR	yes
ENSGACG00000007967	KIAA0101	up	1.30842	0.0005	0.0350268		433.766	331.519	-3.27044	cuffdiff
ENSGACG00000008048	SERPINA10 (1 of 2)	up	1.35812	5e-05	0.00617795		211.386	155.646	-1.36636	cuffdiff	yes
ENSGACG00000008048	SERPINA10 (1 of 2)	up	1.38763	0.000506491	0.0659194	7.83088				edgeR	yes
ENSGACG00000008096	ESD	up	1.27242	0.00123035	0.0909418	5.71773				edgeR	yes
ENSGACG00000008096	ESD	up	1.29767	0.00025	0.0209786		54.6053	42.0796	-1.51487	cuffdiff	yes
ENSGACG00000008104	KRT7	down	-1.20968	0.0010086	0.0841788	9.37673				edgeR
ENSGACG00000008175	ATF4 (2 of 2)	up	1.27501	0.00075	0.0463346		112.398	88.1545	-1.55833	cuffdiff
ENSGACG00000008205		up	1.31584	0.0007	0.0441141		42.0713	31.9729	-1.57696	cuffdiff
ENSGACG00000008206	DDX3Y	down	-1.26845	0.00157735	0.0963	7.45833				edgeR
ENSGACG00000008242		down	-2.32363	5e-05	0.00617795		2.53354	5.88701	1.49248	cuffdiff
ENSGACG00000008333	TNNI2 (5 of 5)	up	1.3821	5e-05	0.00617795		90.0211	65.1335	-2.16799	cuffdiff
ENSGACG00000008352	FER1L6	up	1.77177	5e-05	0.00617795		1.18656	0.6697	-1.6597	cuffdiff
ENSGACG00000008422	CTSH	up	1.39745	5e-05	0.00617795		148.944	106.583	-1.52763	cuffdiff
ENSGACG00000008559	TRIP13	down	-1.26066	0.00138808	0.0939626	5.00284				edgeR
ENSGACG00000008584	VTN or SEBOX	up	1.33034	5e-05	0.00617795		77.7551	58.4475	-1.31049	cuffdiff
ENSGACG00000008585	PXN (2 of 2)	down	-1.28128	0.000259378	0.048708	4.23247				edgeR
ENSGACG00000008635	NDUFA7	up	1.38753	8.17902e-05	0.0274312	4.97657				edgeR	yes
ENSGACG00000008635	NDUFA7	up	1.4143	0.0001	0.0108221		158.442	112.028	-3.60814	cuffdiff	yes
ENSGACG00000008714	crygm2c	up	1.31229	0.00055	0.0376882		171.143	130.415	-2.00652	cuffdiff
ENSGACG00000008715	crygm2c	up	1.40806	5e-05	0.00617795		267.838	190.217	-2.52871	cuffdiff
ENSGACG00000008734	crygm2c	up	1.27402	0.0006	0.0393941		559.6	439.239	-1.84224	cuffdiff
ENSGACG00000008736	RPS24	up	1.2523	0.00143996	0.0943088	10.9581				edgeR
ENSGACG00000008737	crygm2b	up	1.29604	0.00085	0.0497694		467.833	360.97	-1.85594	cuffdiff
ENSGACG00000008746	crygm2c	up	1.35958	5e-05	0.00617795		526.856	387.514	-2.21506	cuffdiff
ENSGACG00000008750	INO80C	up	1.35596	0.00011993	0.0329622	3.73061				edgeR	yes
ENSGACG00000008750	INO80C	up	1.42309	0.0008	0.0479145		26.932	18.925	-2.0927	cuffdiff	yes
ENSGACG00000008753	crygm1	up	1.30694	0.00075	0.0463346		252.893	193.5	-1.41475	cuffdiff
ENSGACG00000008912	COMTD1 (2 of 2)	up	2.41593	5e-05	0.00617795		18.5445	7.67594	-3.36949	cuffdiff
ENSGACG00000008952	NEUROD4 (1 of 2)	up	1.24168	0.000363773	0.055167	6.37567				edgeR	yes
ENSGACG00000008952	NEUROD4 (1 of 2)	up	1.30418	0.0003	0.0246471		79.5828	61.0215	-1.64476	cuffdiff	yes
ENSGACG00000008970	NCL	down	-1.27548	0.000262259	0.048708	10.0791				edgeR
ENSGACG00000009000	SOD2	up	1.24514	0.000768677	0.0783961	5.02502				edgeR
ENSGACG00000009036	RHOT2	down	-1.23982	0.000159985	0.0377046	6.0095				edgeR
ENSGACG00000009053	SOX4 (1 of 2)	up	1.66164	0.0001	0.0108221		9.12326	5.49051	-2.02117	cuffdiff
ENSGACG00000009055	SRFBP1	down	-1.22309	0.000355722	0.055167	5.7702				edgeR
ENSGACG00000009091	ST7	up	1.29667	0.00087931	0.0795954	4.1446				edgeR
ENSGACG00000009409	pvalb or ocm2	up	1.41756	0.00015	0.0146199		44.5237	31.4088	-1.87043	cuffdiff
ENSGACG00000009438	ADD3 (2 of 2)	down	-1.30916	0.00015	0.0146199		19.8976	26.0492	1.26735	cuffdiff	yes
ENSGACG00000009438	ADD3 (2 of 2)	down	-1.29637	0.000255711	0.048708	5.71878				edgeR	yes
ENSGACG00000009457	ZRANB2	down	-1.19216	0.00157923	0.0963	6.24001				edgeR
ENSGACG00000009520		up	1.40657	0.000802387	0.0784893	3.70019				edgeR
ENSGACG00000009531	RAC1 (1 of 2)	down	-1.20492	0.00145093	0.0943088	6.65093				edgeR
ENSGACG00000009532	NDUFB9	up	1.2892	0.0003	0.0246471		220.717	171.204	-1.83159	cuffdiff
ENSGACG00000009592		up	1.34043	0.00065	0.0414626		34.2983	25.5875	-1.18272	cuffdiff
ENSGACG00000009650	QKI	down	-1.35477	0.0001	0.0108221		48.8786	66.2191	1.66155	cuffdiff	yes
ENSGACG00000009650	QKI	down	-1.3157	6.09362e-05	0.0258611	6.36031				edgeR	yes
ENSGACG00000009661	NDUFA4 (1 of 2)	up	1.27128	0.000254701	0.048708	8.70255				edgeR
ENSGACG00000009841	FTSJ3	down	-1.28681	0.00075	0.0463346		30.6152	39.396	1.36167	cuffdiff
ENSGACG00000009868	GNB3 (1 of 2)	up	7.37514	5e-05	0.00617795		2.19014	0.296964	-2.84134	cuffdiff	yes
ENSGACG00000009868	GNB3 (1 of 2)	up	8.60167	0.000277704	0.0489207	0.898028				edgeR	yes
ENSGACG00000009912	FUT4	up	1.42736	9.28784e-05	0.029632	2.89953				edgeR
ENSGACG00000010083	OLA1	down	-1.24848	0.000210885	0.0424276	7.52497				edgeR
ENSGACG00000010133	PBX4 (1 of 2)	down	-1.24393	0.0010074	0.0841788	6.40454				edgeR
ENSGACG00000010223	COX7C	up	1.26494	0.0016706	0.0992689	7.67691				edgeR
ENSGACG00000010234	CTSB	up	15.6028	0.00129257	0.0918715	-0.448433				edgeR
ENSGACG00000010269		up	1.29583	0.00035	0.0273244		151.06	116.574	-1.21733	cuffdiff	yes
ENSGACG00000010269		up	1.31827	0.00019379	0.0413604	6.35065				edgeR	yes
ENSGACG00000010275	DBN1	down	-1.20988	0.00104748	0.0861703	4.84046				edgeR
ENSGACG00000010277		up	1.40779	0.00015	0.0146199		52.3614	37.1939	-2.34089	cuffdiff
ENSGACG00000010371	PLCH1	down	-1.29929	0.00075	0.0463346		12.2842	15.9607	1.12025	cuffdiff
ENSGACG00000010430		up	1.50404	0.001219	0.0909142	3.25103				edgeR	yes
ENSGACG00000010430		up	1.50668	5e-05	0.00617795		17.0076	11.2882	-1.85997	cuffdiff	yes
ENSGACG00000010442	M6PR	down	-1.22729	0.000857758	0.0787332	5.28735				edgeR
ENSGACG00000010525	HSD17B10	up	1.23354	0.000847685	0.0787332	6.8774				edgeR
ENSGACG00000010601	RCVRN	up	1.82373	0.0002	0.0179337		7.34814	4.02917	-1.29889	cuffdiff
ENSGACG00000010662	METRNL (1 of 2)	up	1.2349	0.00141173	0.0943088	5.12181				edgeR
ENSGACG00000010805	ARHGAP5	down	-1.20812	0.00059401	0.0714451	5.6373				edgeR
ENSGACG00000010870	SERPINF2	up	1.52749	5e-05	0.00617795		13.6097	8.90982	-1.93555	cuffdiff	yes
ENSGACG00000010870	SERPINF2	up	1.55082	1.96854e-05	0.0134306	4.05196				edgeR	yes
ENSGACG00000010933	hp	up	1.64056	5e-05	0.00617795		148.703	90.6417	-3.58927	cuffdiff
ENSGACG00000011113	IYD	up	1.42942	5e-05	0.00617795		19.8946	13.9179	-1.62378	cuffdiff
ENSGACG00000011180		down	-1.28803	0.00105653	0.0865068	4.20337				edgeR
ENSGACG00000011197	MED9	up	1.45851	0.00015	0.0146199		230.506	158.042	-6.58049	cuffdiff
ENSGACG00000011213	PITPNB	down	-1.42803	5e-05	0.00617795		22.0398	31.4735	1.44065	cuffdiff	yes
ENSGACG00000011213	PITPNB	down	-1.39233	2.16373e-06	0.00470988	4.32292				edgeR	yes
ENSGACG00000011231	BARX1	up	1.33967	0.00116774	0.0909142	3.46466				edgeR	yes
ENSGACG00000011231	BARX1	up	1.39316	0.0005	0.0350268		14.4671	10.3844	-1.31564	cuffdiff	yes
ENSGACG00000011268	CYP2W1 (5 of 5)	up	1.31968	0.00015	0.0146199		123.109	93.2869	-1.44374	cuffdiff	yes
ENSGACG00000011268	CYP2W1 (5 of 5)	up	1.36283	0.00149543	0.0943088	7.50129				edgeR	yes
ENSGACG00000011345	TUBA1C (4 of 7)	up	1.40823	5.92758e-05	0.0258611	6.37643				edgeR	yes
ENSGACG00000011345	TUBA1C (4 of 7)	up	1.5017	5e-05	0.00617795		81.8304	54.4918	-2.45879	cuffdiff	yes
ENSGACG00000011359	FAM195A (2 of 2)	up	1.34507	0.00121523	0.0909142	3.6412				edgeR	yes
ENSGACG00000011359	FAM195A (2 of 2)	up	1.44431	0.0006	0.0393941		21.8461	15.1256	-1.91436	cuffdiff	yes
ENSGACG00000011425	NUGGC (2 of 3)	down	-1.40902	5e-05	0.00617795		33.4564	47.1408	1.72153	cuffdiff
ENSGACG00000011552	TUBA1C (5 of 7)	down	-1.41733	5e-05	0.00617795		18.3074	25.9477	1.59972	cuffdiff
ENSGACG00000011586	EML6 (2 of 2)	up	2.34804	0.000157911	0.0377046	0.134102				edgeR
ENSGACG00000011617	serpina7	up	1.66151	5e-05	0.00617795		148.969	89.6586	-2.7154	cuffdiff	yes
ENSGACG00000011617	serpina7	up	1.70322	2.00227e-05	0.0134306	7.15262				edgeR	yes
ENSGACG00000011628	NCKAP1	down	-1.25344	0.00075875	0.0783961	5.88893				edgeR
ENSGACG00000011629	FEZF2	up	1.39109	0.00085	0.0497694		8.09371	5.81825	-1.43475	cuffdiff
ENSGACG00000011672	serpina7	up	1.38181	0.00085	0.0497694		118.073	85.4479	-1.41442	cuffdiff
ENSGACG00000011761	SRSF5	down	-1.32763	0.0001	0.0108221		223.322	296.49	1.7539	cuffdiff	yes
ENSGACG00000011761	SRSF5	down	-1.22556	0.000297949	0.0509434	7.95011				edgeR	yes
ENSGACG00000011949	DNMT3B (2 of 3)	down	-1.30658	0.000328901	0.0545369	6.64834				edgeR
ENSGACG00000011970	S100A10 (2 of 2)	up	1.35853	2.26259e-05	0.0139916	6.24953				edgeR
ENSGACG00000012138	VSX1	up	1.74257	5e-05	0.00617795		11.6717	6.69796	-2.08045	cuffdiff
ENSGACG00000012139	YAP1	down	-1.35184	0.00077657	0.0784893	3.38395				edgeR
ENSGACG00000012164	TARDBP (1 of 2)	down	-1.25938	0.00119278	0.0909142	7.12632				edgeR
ENSGACG00000012205		down	-1.38033	0.000473603	0.063418	3.22753				edgeR
ENSGACG00000012221	WWOX (1 of 2)	down	-1.47477	0.000757735	0.0783961	1.93563				edgeR
ENSGACG00000012249	C6orf162	up	1.40768	0.0006	0.0393941		182.712	129.797	-5.10286	cuffdiff
ENSGACG00000012272		up	1.51014	5e-05	0.00617795		167.529	110.936	-5.2253	cuffdiff	yes
ENSGACG00000012272		up	1.51228	0.000467975	0.063418	3.84338				edgeR	yes
ENSGACG00000012310	DBF4	down	-1.34015	0.000625394	0.0726929	3.68469				edgeR
ENSGACG00000012335	CCDC9	down	-1.35706	9.85691e-06	0.0091956	4.34134				edgeR
ENSGACG00000012346	ARG2	up	1.32462	0.000465843	0.063418	4.92039				edgeR
ENSGACG00000012370	FKBP1B	up	1.28235	0.0004	0.0300325		140.098	109.251	-1.14515	cuffdiff
ENSGACG00000012388	PGC	up	5.76148	5e-05	0.00617795		2.84934	0.494551	-3.11781	cuffdiff	yes
ENSGACG00000012388	PGC	up	6.18336	0.000898956	0.0795954	1.12085				edgeR	yes
ENSGACG00000012414		up	4.23938	0.000719525	0.0769848	-0.845681				edgeR
ENSGACG00000012446		up	1.44196	0.00101845	0.0841788	2.25573				edgeR
ENSGACG00000012494	LIM2	up	1.33763	0.0001	0.0108221		119.749	89.523	-1.88447	cuffdiff
ENSGACG00000012558	IFI44	up	1.48127	0.0007	0.0441141		5.05511	3.4127	-1.2592	cuffdiff
ENSGACG00000012610	MLEC	down	-1.33833	7.51866e-05	0.0262251	5.54513				edgeR	yes
ENSGACG00000012610	MLEC	down	-1.31095	0.0001	0.0108221		41.8323	54.8401	1.51447	cuffdiff	yes
ENSGACG00000012630	COX6A2	up	1.37535	5e-05	0.00617795		628.207	456.76	-2.37612	cuffdiff
ENSGACG00000012641		up	1.32282	0.000437885	0.062596	5.03857				edgeR
ENSGACG00000012654	BNP	up	1.83343	0.00041986	0.0610196	1.42133				edgeR
ENSGACG00000012716	FBF1	up	1.3169	0.00055	0.0376882		7.69293	5.84169	-1.31207	cuffdiff
ENSGACG00000012743	CLDN3 (3 of 4)	up	1.36768	0.000221313	0.0438602	4.47662				edgeR
ENSGACG00000012783	IGHM	down	-22.2052	0.000270096	0.0489207	-1.35623				edgeR
ENSGACG00000012805	GTF3C6	down	-1.25688	0.000909755	0.0800193	3.7705				edgeR
ENSGACG00000012811	RPS6KA3	down	-1.30689	0.00081977	0.0784893	3.54846				edgeR
ENSGACG00000012816	MYT1 (2 of 2)	up	1.34168	0.0002	0.0179337		14.7822	11.0177	-1.40085	cuffdiff
ENSGACG00000012824		down	-1.45199	0.00085	0.0497694		6.45623	9.37436	1.33963	cuffdiff
ENSGACG00000012845	DNAJA2 (2 of 2)	down	-1.17706	0.00154479	0.0951983	7.06579				edgeR
ENSGACG00000012974	ODC1	down	-1.24926	0.000476362	0.063418	8.42122				edgeR
ENSGACG00000012979	FKBP4	down	-1.21021	0.000659001	0.0732036	7.287				edgeR
ENSGACG00000013025	C6orf58	up	1.41896	5e-05	0.00617795		50.2488	35.4124	-1.62097	cuffdiff
ENSGACG00000013026	CRISP3	up	1.72803	5e-05	0.00617795		26.9938	15.6212	-1.88345	cuffdiff
ENSGACG00000013107		down	-3.1666	5e-05	0.00617795		0.379139	1.20058	1.89684	cuffdiff
ENSGACG00000013191	nr2f5	down	-1.28477	0.000101953	0.031194	5.07664				edgeR
ENSGACG00000013266	GPX4 (2 of 4)	up	1.81821	0.0008	0.0479145		25.5856	14.0718	-3.29191	cuffdiff
ENSGACG00000013268		up	1.45649	0.00132592	0.092868	2.7502				edgeR	yes
ENSGACG00000013268		up	1.69979	0.0004	0.0300325		10.9081	6.41729	-1.75811	cuffdiff	yes
ENSGACG00000013347	KDSR	down	-1.26878	0.00118139	0.0909142	4.21026				edgeR
ENSGACG00000013421	MAP1S (1 of 2)	down	-1.3749	0.00045563	0.063418	3.76759				edgeR
ENSGACG00000013508	PACSIN3	down	-1.28112	0.000623015	0.0726929	4.00205				edgeR
ENSGACG00000013542	SERPINC1	up	1.57978	5e-05	0.00617795		22.9208	14.5089	-2.27112	cuffdiff	yes
ENSGACG00000013542	SERPINC1	up	1.58441	0.000113558	0.032093	5.02905				edgeR	yes
ENSGACG00000013604		down	-2.09261	5e-05	0.00617795		15.9051	33.2831	3.30146	cuffdiff
ENSGACG00000013620	MYOM3	up	3.67993	5e-05	0.00617795		1.17418	0.319075	-2.42852	cuffdiff
ENSGACG00000013633	AKAP1	down	-1.24748	0.000823598	0.0784893	4.81204				edgeR
ENSGACG00000013716	CKB (2 of 2)	up	1.44386	5e-05	0.00617795		66.1485	45.8136	-1.69893	cuffdiff
ENSGACG00000013724	GALNT8 (2 of 2)	up	1.77254	0.0002	0.0179337		1.883	1.06232	-1.41717	cuffdiff
ENSGACG00000013791	SPINT1 (2 of 2)	up	1.29285	0.000645114	0.0731224	3.53028				edgeR	yes
ENSGACG00000013791	SPINT1 (2 of 2)	up	1.3693	0.00085	0.0497694		6.90015	5.0392	-1.3421	cuffdiff	yes
ENSGACG00000013801	CCND2 (1 of 2)	down	-1.41728	0.000198297	0.0416664	3.62839				edgeR	yes
ENSGACG00000013801	CCND2 (1 of 2)	down	-1.41539	0.00035	0.0273244		10.2973	14.5747	1.56105	cuffdiff	yes
ENSGACG00000013806	BLVRB	up	1.33483	0.000980878	0.0841788	3.9497				edgeR
ENSGACG00000013844	PLCXD1 (2 of 3)	up	1.44407	5e-05	0.00617795		63.8783	44.2348	-2.0606	cuffdiff
ENSGACG00000013876	hbbe1.1	up	1.47085	0.00112913	0.0895092	11.702				edgeR
ENSGACG00000013880	hbae1	up	1.59299	0.000353002	0.055167	2.33809				edgeR
ENSGACG00000013889	hbae1	up	5.08677	5e-05	0.00617795		324.25	63.7437	-6.95176	cuffdiff
ENSGACG00000013954	SFT2D2 (2 of 2)	up	1.56457	0.000318584	0.0534241	2.53752				edgeR	yes
ENSGACG00000013954	SFT2D2 (2 of 2)	up	1.70257	5e-05	0.00617795		12.2193	7.17701	-2.21341	cuffdiff	yes
ENSGACG00000013964	crygm2c	up	1.4938	5e-05	0.00617795		378.198	253.179	-1.8847	cuffdiff	yes
ENSGACG00000013964	crygm2c	up	1.49965	0.00164995	0.098545	6.88447				edgeR	yes
ENSGACG00000014054	HPX	up	1.36929	0.00144309	0.0943088	7.26357				edgeR	yes
ENSGACG00000014054	HPX	up	1.37879	5e-05	0.00617795		142.884	103.63	-1.54609	cuffdiff	yes
ENSGACG00000014100	FBXW8 (1 of 2)	up	1.48904	0.00159791	0.0967624	2.39095				edgeR
ENSGACG00000014109		up	2.83245	0.00015	0.0146199		1.31991	0.465995	-1.84169	cuffdiff
ENSGACG00000014144	CPO (2 of 2)	up	1.42762	0.0005	0.0350268		17.4417	12.2173	-1.56855	cuffdiff
ENSGACG00000014280	IGFBP2 (1 of 2)	up	1.30686	0.00088947	0.0795954	3.42459				edgeR
ENSGACG00000014295	LITAF	down	-1.35707	0.0001	0.0108221		31.1881	42.3244	1.30729	cuffdiff	yes
ENSGACG00000014295	LITAF	down	-1.33724	0.00125869	0.0918478	5.35851				edgeR	yes
ENSGACG00000014327	CHST14	up	1.31764	0.000816621	0.0784893	3.11955				edgeR	yes
ENSGACG00000014327	CHST14	up	1.39915	0.0008	0.0479145		13.2244	9.45172	-1.71126	cuffdiff	yes
ENSGACG00000014330	NDUFAB1	up	1.27638	0.0006	0.0393941		399.412	312.925	-1.69129	cuffdiff
ENSGACG00000014360	BNC1	down	-1.3138	0.00101568	0.0841788	4.94363				edgeR
ENSGACG00000014444	crygmxl1	up	1.40976	5e-05	0.00617795		166.122	117.837	-1.73994	cuffdiff
ENSGACG00000014453	DAD1	up	1.28778	0.0004	0.0300325		505.832	392.793	-2.96973	cuffdiff	yes
ENSGACG00000014453	DAD1	up	1.31154	2.396e-05	0.0139916	6.60016				edgeR	yes
ENSGACG00000014456	KCNJ16	up	1.74937	9.34494e-05	0.029632	1.25855				edgeR
ENSGACG00000014505	AQP8	up	1.72258	0.000738544	0.0783961	1.81589				edgeR	yes
ENSGACG00000014505	AQP8	up	1.88015	0.0002	0.0179337		6.01136	3.19728	-1.98409	cuffdiff	yes
ENSGACG00000014596		up	2.29601	0.000528782	0.066178	0.904623				edgeR
ENSGACG00000014604	FAM20B	up	1.23077	0.000352377	0.055167	5.49974				edgeR	yes
ENSGACG00000014604	FAM20B	up	1.27965	0.00085	0.0497694		31.9415	24.9612	-1.36138	cuffdiff	yes
ENSGACG00000014635	RPL27	up	1.25888	0.000419729	0.0610196	11.0769				edgeR
ENSGACG00000014642	SEC24C	up	1.76313	0.0002	0.0179337		1.78502	1.01242	-1.5827	cuffdiff
ENSGACG00000014646	FMO	down	-1.54762	0.0002	0.0179337		7.7477	11.9905	1.99273	cuffdiff
ENSGACG00000014684	RANGRF	up	1.53028	1.3814e-05	0.0114722	4.40682				edgeR	yes
ENSGACG00000014684	RANGRF	up	1.57623	5e-05	0.00617795		60.4556	38.3545	-3.21873	cuffdiff	yes
ENSGACG00000014707	HIRA (5 of 5)	down	-1.219	0.00153165	0.0951225	5.00662				edgeR
ENSGACG00000014752		up	1.35185	5e-05	0.00617795		468.388	346.48	-2.04976	cuffdiff
ENSGACG00000014832	GNRHR1	down	-3.02258	0.00119148	0.0909142	0.545213				edgeR
ENSGACG00000014852	cbln9	up	1.79524	3.76245e-05	0.0192991	7.6696				edgeR	yes
ENSGACG00000014852	cbln9	up	1.85268	5e-05	0.00617795		637.807	344.261	-4.3633	cuffdiff	yes
ENSGACG00000014874	HIST1H1A	down	-2.29553	0.000184712	0.0402672	0.0948526				edgeR
ENSGACG00000014905	RAB2A	down	-1.23087	0.000133129	0.0341437	5.87928				edgeR
ENSGACG00000014978	CIRBP	down	-1.25271	3.93074e-05	0.0195863	9.36183				edgeR
ENSGACG00000015051	HOMER2	down	-1.38077	2.20848e-05	0.0139916	3.51657				edgeR
ENSGACG00000015170	VGLL4	down	-1.25061	0.00124433	0.0911814	4.60183				edgeR
ENSGACG00000015197	STS	up	1.66229	0.00150906	0.0943299	3.53546				edgeR	yes
ENSGACG00000015197	STS	up	1.69649	5e-05	0.00617795		8.05435	4.74766	-2.12904	cuffdiff	yes
ENSGACG00000015257	RNF219	down	-1.38877	4.1207e-05	0.0198012	3.37387				edgeR
ENSGACG00000015308	eef2b	down	-3.62421	0.000157529	0.0377046	0.458376				edgeR
ENSGACG00000015355	Gucy1b2	up	1.85791	0.000360897	0.055167	1.33503				edgeR
ENSGACG00000015448	F2	up	1.30474	0.0006	0.0393941		45.7734	35.0824	-1.25733	cuffdiff
ENSGACG00000015450	ANKRD11	down	-1.30387	0.0006	0.0393941		6.28482	8.19456	1.21167	cuffdiff
ENSGACG00000015472	F7 (2 of 2)	up	1.34273	5e-05	0.00617795		55.5861	41.3979	-1.6686	cuffdiff
ENSGACG00000015518	FGFR1 (2 of 2)	up	2.39036	3.71886e-09	4.26444e-05	2.02608				edgeR	yes
ENSGACG00000015518	FGFR1 (2 of 2)	up	2.40822	5e-05	0.00617795		2.08619	0.866276	-2.31338	cuffdiff	yes
ENSGACG00000015578	SORD	up	1.36528	5e-05	0.00617795		51.3078	37.5805	-1.67482	cuffdiff
ENSGACG00000015586		up	1.42672	0.00035	0.0273244		27.0671	18.9715	-1.98007	cuffdiff
ENSGACG00000015649	TRIM14 (3 of 3)	up	1.81696	5e-05	0.00617795		14.9313	8.21772	-2.42796	cuffdiff
ENSGACG00000015845	PRTG (1 of 2)	down	-1.31131	0.00025	0.0209786		9.80475	12.8571	1.30834	cuffdiff
ENSGACG00000015852	BDP1	down	-1.37317	0.00142109	0.0943088	3.12991				edgeR
ENSGACG00000015880	SLC38A8 (2 of 2)	down	-1.37916	0.00065	0.0414626		8.7272	12.0362	1.43048	cuffdiff
ENSGACG00000015955	MTHFSD	down	-1.32946	0.000357769	0.055167	5.46789				edgeR
ENSGACG00000016042		up	14.9567	0.000121003	0.0329622	-1.01073				edgeR
ENSGACG00000016047	CRMP1	up	1.52268	0.0005	0.0350268		4.10346	2.6949	-1.42056	cuffdiff
ENSGACG00000016059		up	1.97503	0.00065	0.0414626		1.80803	0.915442	-1.36005	cuffdiff
ENSGACG00000016060	DDX21	down	-1.24676	0.00127462	0.0918715	9.12518				edgeR
ENSGACG00000016093	GRHPR	up	1.32554	5e-05	0.00617795		114.423	86.3217	-1.75772	cuffdiff
ENSGACG00000016104		up	1.29617	0.00045	0.0328437		98.8408	76.256	-1.3262	cuffdiff
ENSGACG00000016152	MIER1	down	-1.24076	0.000692603	0.0750248	5.47481				edgeR
ENSGACG00000016156	SGIP1 (2 of 2)	up	1.55915	0.00123585	0.0909418	1.79601				edgeR
ENSGACG00000016245	AHCTF1	down	-1.38342	5e-05	0.00617795		8.18162	11.3186	1.60068	cuffdiff	yes
ENSGACG00000016245	AHCTF1	down	-1.3547	0.000211652	0.0424276	5.27673				edgeR	yes
ENSGACG00000016323	C8B	up	1.37858	0.0007	0.0441141		7.42973	5.38943	-1.14356	cuffdiff
ENSGACG00000016345		up	1.60514	0.00015	0.0146199		3.05731	1.9047	-1.62699	cuffdiff
ENSGACG00000016427	SPCS3	up	1.25931	0.000436564	0.062596	6.92102				edgeR
ENSGACG00000016513	TDO2	up	1.90456	0.00145676	0.0943088	0.907772				edgeR
ENSGACG00000016641	QDPR	down	-1.30236	1.03715e-05	0.0091956	5.74704				edgeR	yes
ENSGACG00000016641	QDPR	down	-1.29927	0.00075	0.0463346		89.348	116.087	1.73688	cuffdiff	yes
ENSGACG00000016706	NPM1	down	-1.26756	0.000633562	0.0726929	6.2965				edgeR
ENSGACG00000016859		down	-1.25443	0.00140082	0.0939626	3.9428				edgeR
ENSGACG00000016878	SMAD6 (2 of 2)	up	1.2467	0.000275569	0.0489207	4.43001				edgeR
ENSGACG00000016932	ANP32D	down	-1.2492	4.20095e-05	0.0198012	8.29362				edgeR
ENSGACG00000017294	crygn	up	1.47225	5e-05	0.00617795		71.6273	48.6517	-2.71323	cuffdiff
ENSGACG00000017435	UPF3B	down	-1.19306	0.00153265	0.0951225	6.64126				edgeR
ENSGACG00000017453	TP53BP1	up	1.33743	0.0001	0.0108221		47.7301	35.6879	-1.76482	cuffdiff
ENSGACG00000017674	APOO (1 of 2)	up	1.42388	0.000763848	0.0783961	2.62067				edgeR
ENSGACG00000017684	PGAM2	up	1.25426	0.00149194	0.0943088	5.17041				edgeR
ENSGACG00000017707	HELT	up	1.47896	5e-05	0.00617795		50.1914	33.937	-2.41563	cuffdiff
ENSGACG00000017816	NFATC4L	up	1.59786	0.000846139	0.0787332	2.48406				edgeR	yes
ENSGACG00000017816	NFATC4L	up	1.70159	0.00015	0.0146199		11.079	6.51096	-2.14285	cuffdiff	yes
ENSGACG00000017879	DNAJA1	down	-1.35325	7.36865e-06	0.00822614	5.31226				edgeR	yes
ENSGACG00000017879	DNAJA1	down	-1.353	5e-05	0.00617795		26.1205	35.341	1.33599	cuffdiff	yes
ENSGACG00000017908	C6	up	1.57136	0.00025	0.0209786		3.80217	2.41966	-1.31333	cuffdiff
ENSGACG00000017980		up	1.37283	0.000262531	0.048708	5.08544				edgeR	yes
ENSGACG00000017980		up	1.419	5e-05	0.00617795		51.666	36.4101	-2.09888	cuffdiff	yes
ENSGACG00000018033	arl3l1	up	1.85903	0.0004	0.0300325		5.55786	2.98965	-1.75932	cuffdiff
ENSGACG00000018165	QPRT	up	1.32194	0.00065	0.0414626		90.1374	68.1859	-1.32423	cuffdiff
ENSGACG00000018187	UQCRQ	up	1.34814	0.000126632	0.0329622	6.55824				edgeR	yes
ENSGACG00000018187	UQCRQ	up	1.36291	5e-05	0.00617795		1030.77	756.299	-6.50537	cuffdiff	yes
ENSGACG00000018194		down	-2.53475	0.00018122	0.040006	0.144278				edgeR
ENSGACG00000018259	CCNG2 (1 of 2)	up	1.31504	0.000483733	0.0634309	4.18934				edgeR
ENSGACG00000018310	krt15	up	1.21984	0.000885239	0.0795954	10.1528				edgeR
ENSGACG00000018518	APOH (2 of 2)	up	1.42454	5e-05	0.00617795		60.8114	42.6883	-1.89935	cuffdiff
ENSGACG00000018547	POU3F4	up	1.27809	0.00081055	0.0784893	4.49932				edgeR
ENSGACG00000018554		up	2.10453	5e-05	0.00617795		50.2838	23.893	-4.28928	cuffdiff
ENSGACG00000018732	c3	down	-1.58817	5e-05	0.00617795		3.6539	5.80301	1.80073	cuffdiff
ENSGACG00000018819	DMRT1Y	up	1.44904	0.000107979	0.0319178	3.43156				edgeR	yes
ENSGACG00000018819	DMRT1Y	up	1.54569	5e-05	0.00617795		9.68353	6.26487	-1.9397	cuffdiff	yes
ENSGACG00000018842	c3	down	-1.63049	5e-05	0.00617795		7.6261	12.4343	1.95301	cuffdiff
ENSGACG00000018902	MRPL48	up	1.24601	0.00149867	0.0943088	5.20165				edgeR
ENSGACG00000019051	ORLA-DCB?	up	7.06877	0.000564364	0.0688288	-1.13378				edgeR
ENSGACG00000019121	ETV6	up	1.3097	0.00150332	0.0943088	4.23037				edgeR	yes
ENSGACG00000019121	ETV6	up	1.37904	0.0003	0.0246471		13.2675	9.62086	-1.39592	cuffdiff	yes
ENSGACG00000019170	FOPNL	up	1.33222	0.00015	0.0146199		52.0253	39.0517	-1.74024	cuffdiff	yes
ENSGACG00000019170	FOPNL	up	1.355	0.00052932	0.066178	4.70768				edgeR	yes
ENSGACG00000019197		down	-1.21899	0.00137231	0.0938552	4.28166				edgeR
ENSGACG00000019267	MGST1	up	1.27682	0.000538501	0.0666061	5.07817				edgeR	yes
ENSGACG00000019267	MGST1	up	1.30024	0.0004	0.0300325		84.4367	64.9394	-1.71808	cuffdiff	yes
ENSGACG00000019320	PNPLA3	up	1.32298	0.0004	0.0300325		34.9719	26.4342	-1.5638	cuffdiff
ENSGACG00000019322	PGLYRP2 (2 of 2)	up	1.33554	0.0008	0.0479145		34.4089	25.764	-1.18891	cuffdiff	yes
ENSGACG00000019322	PGLYRP2 (2 of 2)	up	1.41178	0.000692051	0.0750248	4.76228				edgeR	yes
ENSGACG00000019382	WDR16	down	-1.8335	0.00160449	0.0968245	2.91335				edgeR	yes
ENSGACG00000019382	WDR16	down	-1.82793	5e-05	0.00617795		2.7039	4.94255	2.08227	cuffdiff	yes
ENSGACG00000019395		down	-2.79482	5e-05	0.00617795		1.20094	3.35641	2.35915	cuffdiff
ENSGACG00000019420		up	1.66152	0.000602038	0.0719147	2.00438				edgeR	yes
ENSGACG00000019420		up	1.74325	0.00025	0.0209786		7.5165	4.31179	-1.92131	cuffdiff	yes
ENSGACG00000019474	FABP2 (2 of 2)	up	1.44215	5e-05	0.00617795		201.787	139.921	-1.91012	cuffdiff
ENSGACG00000019571	PEX6	up	1.42609	8.94113e-05	0.0294214	3.24147				edgeR	yes
ENSGACG00000019571	PEX6	up	1.50934	5e-05	0.00617795		6.74801	4.47085	-1.79658	cuffdiff	yes
ENSGACG00000019573		down	-5.43477	0.00045	0.0328437		0.227051	1.23397	1.68604	cuffdiff
ENSGACG00000019587	SEPSECS	up	1.25023	0.001152	0.0900936	4.3011				edgeR
ENSGACG00000019734	RHOU (2 of 2)	up	1.92549	5e-05	0.00617795		11.2343	5.83449	-2.62402	cuffdiff
ENSGACG00000019780	MRPL21	up	1.45191	5e-05	0.00617795		46.5935	32.0912	-2.50252	cuffdiff
ENSGACG00000019939	MRPS28	up	1.34329	0.000482627	0.0634309	4.61335				edgeR
ENSGACG00000020035	DRAP1	down	-1.33035	0.00035	0.0273244		27.9178	37.1405	1.53624	cuffdiff	yes
ENSGACG00000020035	DRAP1	down	-1.2565	6.67287e-05	0.0258611	4.97064				edgeR	yes
ENSGACG00000020054	AMDHD1	up	1.4004	0.00025	0.0209786		16.8738	12.0493	-1.73131	cuffdiff
ENSGACG00000020061	S100P	up	1.30574	0.00035	0.0273244		135.684	103.913	-1.80991	cuffdiff
ENSGACG00000020090	APMAP	up	1.30605	0.00015	0.0146199		49.6341	38.0032	-1.58155	cuffdiff
ENSGACG00000020104	ITIH2	up	1.39546	0.000766392	0.0783961	7.51483				edgeR	yes
ENSGACG00000020104	ITIH2	up	1.42766	0.00015	0.0146199		72.8997	51.0626	-1.52758	cuffdiff	yes
ENSGACG00000020115	SSR1 (12 of 12)	up	66.6033	8.60312e-06	0.00882579	0.33553				edgeR
ENSGACG00000020195	PRKRIR (2 of 2)	down	-1.29561	0.0006	0.0393941		11.9477	15.4795	1.25563	cuffdiff
ENSGACG00000020226	ATP2A3	down	-1.28204	0.00108027	0.0870348	3.74728				edgeR
ENSGACG00000020250	FLOT2 (2 of 2)	down	-1.29986	0.00025	0.0209786		54.7269	71.1371	1.24744	cuffdiff	yes
ENSGACG00000020250	FLOT2 (2 of 2)	down	-1.27753	0.000630573	0.0726929	6.53279				edgeR	yes
ENSGACG00000020257	ubb	up	1.28124	0.00164881	0.098545	9.13782				edgeR
ENSGACG00000020319	NPM1	down	-1.28142	0.000665773	0.073399	8.59068				edgeR
ENSGACG00000020574	SLC46A3	down	-1.38757	0.00025	0.0209786		7.53887	10.4607	1.25727	cuffdiff
ENSGACG00000020581	SOD1	up	1.23906	0.000855423	0.0787332	7.84072				edgeR
ENSGACG00000020593	SMPD1	up	1.33125	0.00144308	0.0943088	5.56632				edgeR	yes
ENSGACG00000020593	SMPD1	up	1.33978	5e-05	0.00617795		29.4128	21.9534	-1.52673	cuffdiff	yes
ENSGACG00000020621	SRSF1 (2 of 2)	down	-1.29265	3.55939e-05	0.0188108	7.48827				edgeR	yes
ENSGACG00000020621	SRSF1	down	-1.31438	0.0001	0.0108221		210.847	277.133	1.82138	cuffdiff	yes
ENSGACG00000020720	LARS	down	-1.26055	0.00034188	0.055167	6.66619				edgeR
ENSGACG00000020829	ST6GAL1	up	1.78024	5e-05	0.00617795		5.02815	2.82442	-2.03165	cuffdiff
ENSGACG00000020859	RSF1	down	-1.26859	0.000889971	0.0795954	5.85186				edgeR
ENSGACG00000020923		up	2.43286	0.000168067	0.038567	9.50182				edgeR
ENSGACG00000020925	ND1	up	1.58615	0.00134083	0.0932708	7.34459				edgeR	yes
ENSGACG00000020925; ENSGACG00000020929	ND1,ND2	up	1.77769	5e-05	0.00617795		1610.02	905.68	-1.72326	cuffdiff	yes
ENSGACG00000020935	COX1	up	1.62241	6.54902e-05	0.0258611	11.4342				edgeR
ENSGACG00000020938	COX2	up	2.00747	4.89041e-09	4.26444e-05	11.1515				edgeR
ENSGACG00000020941	ATP6	up	1.47684	0.000834286	0.0787332	8.79395				edgeR
ENSGACG00000020942	COX3	up	1.5389	0.00127094	0.0918715	9.069				edgeR
ENSGACG00000020944	ND3	up	1.7723	1.73668e-05	0.0134306	6.97096				edgeR
ENSGACG00000020954	CYTB	up	1.57826	5e-05	0.00617795		1657.42	1050.16	-1.46006	cuffdiff	yes
ENSGACG00000020954	CYTB	up	1.69584	1.05454e-05	0.0091956	10.3649				edgeR	yes
ENSGACG00000021038	5_8S_rRNA	up	3.3503	0.00035	0.0273244		131.353	39.2065	-24.5968	cuffdiff
ENSGACG00000021177	SNORA73	up	3.12299	0.0012129	0.0909142	0.62659				edgeR
ENSGACG00000021571	U4	up	7.51014	0.00065	0.0414626		225.627	30.0429	-36.2796	cuffdiff
ENSGACG00000021590	SNORA73	up	5.45965	0.000253826	0.048708	1.18309				edgeR
ENSGACG00000021621	U2	up	0	5e-05	0.00617795		11.9428	0	#NAME?	cuffdiff
ENSGACG00000021667	SNORD15	up	6.97986	2.43056e-06	0.00470988	0.652909				edgeR
ENSGACG00000021758	U4	up	11.1289	0.000291042	0.0502551	-0.522247				edgeR
ENSGACG00000021780	5_8S_rRNA	up	9.62249	4.52782e-05	0.0207803	2.0692				edgeR	yes
ENSGACG00000021780	5_8S_rRNA	up	12.4547	5e-05	0.00617795		827.987	66.4798	-59.6417	cuffdiff	yes
ENSGACG00000021815	U1	up	9.8587	0.000569156	0.0689311	2.21339				edgeR	yes
ENSGACG00000021815	U1	up	10.4743	5e-05	0.00617795		695.446	66.3954	-48.919	cuffdiff	yes
ENSGACG00000021894	7SK	up	2.13004	5e-05	0.00617795		566.21	265.822	-8.31942	cuffdiff
ENSGACG00000021959	5S_rRNA	up	0	0.0001	0.0108221		43.8544	0	#NAME?	cuffdiff
ENSGACG00000022034	U4	up	7.82693	0.000899099	0.0795954	-0.165611				edgeR
ENSGACG00000022085	5_8S_rRNA	up	3.82553	7.20376e-05	0.0261736	0.949882				edgeR	yes
ENSGACG00000022085	5_8S_rRNA	up	15.1497	0.00025	0.0209786		233.943	15.442	-34.8587	cuffdiff	yes
ENSGACG00000022091	SNORA73	up	3.41979	0.000208816	0.0424276	1.65521				edgeR
ENSGACG00000022098	SNORA73	up	2.10066	0.000997102	0.0841788	1.97345				edgeR
ENSGACG00000022193	ola-mir-9a-1	down	-2.58423	6.5679e-05	0.0258611	0.054604				edgeR
ENSGACG00000022324	SNORA3	up	4.72023	0.000148316	0.0368923	0.049505				edgeR
ENSGACG00000022354	U3	up	14.2414	5e-05	0.00617795		922.265	64.7592	-35.3737	cuffdiff	yes
ENSGACG00000022354	U3	up	15.99	6.10979e-06	0.00819652	4.2871				edgeR	yes
ENSGACG00000022393	U3	up	9.27958	5e-05	0.00617795		1233.23	132.897	-33.8231	cuffdiff	yes
ENSGACG00000022393	U3	up	10.2551	1.93368e-05	0.0134306	4.74379				edgeR	yes
ENSGACG00000022425	U3	up	5.23602	5e-05	0.00617795		733.92	140.168	-23.3364	cuffdiff
ENSGACG00000022444	U3	up	9.82447	5e-05	0.00617795		1041.77	106.038	-31.8426	cuffdiff	yes
ENSGACG00000022444	U3	up	12.483	1.81336e-06	0.00451785	4.65795				edgeR	yes
ENSGACG00000022567	SNORA18	up	6.22158	0.00015	0.0146199		277.629	44.6238	-44.7448	cuffdiff
ENSGACG00000022595	RNase_MRP	up	8.45223	5.58427e-06	0.00811581	3.33712				edgeR	yes
ENSGACG00000022595	RNase_MRP	up	8.70781	5e-05	0.00617795		297.476	34.162	-20.8453	cuffdiff	yes
ENSGACG00000022632	SNORA23	up	2.81455	0.000123755	0.0329622	0.711039				edgeR
ENSGACG00000022647	SNORA74	up	2.52982	7.54692e-06	0.00822614	1.53761				edgeR	yes
ENSGACG00000022647	SNORA74	up	5.93608	5e-05	0.00617795		105.723	17.8102	-18.8946	cuffdiff	yes
ENSGACG00000022725		up	9.41338	0.00147462	0.0943088	-1.57908				edgeR
ENSGACG00000022780	SCARNA6	up	4.32107	0.00127637	0.0918715	-0.427458				edgeR
ENSGACG00000022805	snoU85	up	5.12384	0.000347008	0.055167	0.94621				edgeR
ENSGACG00000022812	SCARNA15	up	9.25097	0.000359295	0.055167	-1.38762				edgeR
ENSGACG00000022817	RNaseP_nuc	up	6.11401	5e-05	0.00617795		157.897	25.8255	-12.753	cuffdiff	yes
ENSGACG00000022817	RNaseP_nuc	up	6.1351	0.00014399	0.036394	3.2981				edgeR	yes
ENSGACG00000022837		up	193.799	6.29124e-07	0.00274298	0.185016				edgeR
ENSGACG00000022859	RNaseP_nuc	up	8.11054	0.000287982	0.0502241	-1.49527				edgeR
