# Supplementary material for: Maternal Experience with Predation Risk Influences Genome-Wide Embryonic Gene Expression in Threespined Sticklebacks (Gasterosteus aculeatus)
Source: PLoS One. 2014 Jun 2;9(6):e98564. doi: 10.1371/journal.pone.0098564 (PMC4041765; doi:10.1371/journal.pone.0098564)
Supplement: Table S2 — The most overrepresented biological annotations from the list of genes differentially expressed between 3dpf stickleback embryos exposed to maternal stress and embryos of control mothers as measured via RNA-seq. Genes were mapped to their associated biological process (BP_FAT), cellular component (CC_FAT), molecular function (MF_FAT), and KEGG pathways using Mus musculus gene annotations and genome background within the DAVID Functional Annotation Tool (v6.7). Only terms with FDR <0.05 and ≥2 genes were included. (XLS) [file pone.0098564.s006.xls]

## Sheet: Sheet3
Category	Term	Number of genes	Fold Enrichment	P-Value	FDR
GOTERM_BP_FAT	electron transport chain	13	6.9	3.9e-07	0.00065
	oxidation reduction	30	2.6	3.1e-06	0.0051
	regulation of body fluid levels	10	6.6	1.8e-05	0.031
	blood coagulation	9	7.6	2.2e-05	0.037
	coagulation	9	7.6	2.2e-05	0.037
	hemostasis	9	7.5	2.5e-05	0.041
GOTERM_CC_FAT	respiratory chain	13	12.9	2.6e-10	3.3e-07
	mitochondrial inner membrane	20	4.4	1.6e-07	0.0002
	mitochondrial membrane	22	3.9	2.4e-07	0.00032
	organelle inner membrane	20	4.1	3.5e-07	0.00046
	mitochondrial envelope	22	3.6	6.6e-07	0.00086
	organelle envelope	23	2.7	3.1e-05	0.04
	envelope	23	2.7	3.2e-05	0.042
GOTERM_MF_FAT	oxidoreductase activity, acting on heme group of donors, oxygen as acceptor	7	17.1	2.3e-06	0.0032
	cytochrome-c oxidase activity	7	17.1	2.3e-06	0.0032
	heme-copper terminal oxidase activity	7	17.1	2.3e-06	0.0032
	oxidoreductase activity, acting on heme group of donors	7	17.1	2.3e-06	0.0032
KEGG_PATHWAY	Oxidative phosphorylation	17	5.6	3.3e-08	3.7e-05
	Parkinson's disease	17	5.5	4.5e-08	5.2e-05
	Complement and coagulation cascades	12	6.9	8.8e-07	0.001
	Alzheimer's disease	17	4	3.4e-06	0.0039
	Huntington's disease	17	4	3.7e-06	0.0042
