# Supplementary material for: Maternal Experience with Predation Risk Influences Genome-Wide Embryonic Gene Expression in Threespined Sticklebacks (Gasterosteus aculeatus)
Source: PLoS One. 2014 Jun 2;9(6):e98564. doi: 10.1371/journal.pone.0098564 (PMC4041765; doi:10.1371/journal.pone.0098564)
Supplement: Table S3 — GO terms and KEGG pathways obtained using Danio rerio gene annotations and genome background within the DAVID Functional Annotation Tool (v6.7). Only terms with FDR <0.05 and ≥2 genes were included. (XLSX) [file pone.0098564.s007.xlsx]

## Sheet: Sheet1
Category	Term	Number of genes	Fold Enrichment	P-Value	FDR
GOTERM_BP_FAT	electron transport chain	8	18.9	1.4e-07	0.00019
	generation of precursor metabolites and energy	12	7.1	7.1e-07	0.00098
GOTERM_CC_FAT	respiratory chain	7	32.1	3.7e-08	4.2e-05
	mitochondrial membrane	10	7.1	6e-06	0.0067
	mitochondrial inner membrane	9	8.3	7.3e-06	0.0082
	organelle inner membrane	9	8.1	9.1e-06	0.01
	mitochondrial envelope	10	6.6	1.1e-05	0.013
	organelle membrane	13	4.3	2.1e-05	0.024
	mitochondrial part	10	5.8	3.4e-05	0.038
KEGG_PATHWAY	Oxidative phosphorylation	14	7.4	1.8e-08	1.7e-05
